# Supplementary material for: The Situation of Counterfeited and Mislabeled Commercialized Edible Mushrooms in China and the Development of Possible Controls
Source: Foods. 2024 Sep 27;13(19):3097. doi: 10.3390/foods13193097 (PMC11476016; doi:10.3390/foods13193097)
Supplement: Supplementary file 1 [file foods-13-03097-s001.zip]

Archive with 1 entries (1 files):
- Supplemental Information-2024.09.21.pdf
